# Supplementary material for: The biological function and prognostic significance of ferroptosis-related genes in clear cell renal cell carcinoma
Source: Front Pharmacol. 2025 Apr 9;16:1515552. doi: 10.3389/fphar.2025.1515552 (PMC12014568; doi:10.3389/fphar.2025.1515552)
Supplement: Supplementary file 1 [file Table2.xlsx]

## Sheet: Sheet1
Supplementary Table 2. Primer sequences of related genes.
Gene	Forward Primer	Reverse Primer
EPAS1	CGGAGGTGTTCTATGAGCTGG	AGCTTGTGTGTTCGCAGGAA
SCP2	TACCCTGACTTGGCAGAAGAA	CTGGCGGGCCATAAACAAA
ALDH3A2	AAACCAGTTAAGAAGAACGTGCT	CGAAGGGGTAATTCCAAGCTC
PRKAA2	GTGAAGATCGGACACTACGTG	CTGCCACTTTATGGCCTGTTA
BID	ATGGACCGTAGCATCCCTCC	GTAGGTGCGTAGGTTCTGGT
AURKA	GAGGTCCAAAACGTGTTCTCG	ACAGGATGAGGTACACTGGTTG
EZH2	AATCAGAGTACATGCGACTGAGA	GCTGTATCCTTCGCTGTTTCC
PLA2G6	TTTGGCCGCCTGGTCAATAC	CTCCCGAACTCGGTCACTC
