# Supplementary material for: The biological function and prognostic significance of ferroptosis-related genes in clear cell renal cell carcinoma
Source: Front Pharmacol. 2025 Apr 9;16:1515552. doi: 10.3389/fphar.2025.1515552 (PMC12014568; doi:10.3389/fphar.2025.1515552)
Supplement: Supplementary file 2 [file Table1.xls]

## Sheet: Sheet1
Supplementary Table 1. Sequences of siRNAs of related genes.
Gene	Sense Strand	Antisense Strand
EPAS1	GCUGGAGUAUGAAGAGCAAGC	UUGCUCUUCAUACUCCAGCUG
ALDH3A2	GAAGAAUGAUCCUGUUCAACC	UUGAACAGGAUCAUUCUUCAG
BID	CGAUGUGGUCACAGCUGUAUA	UACAGCUGUGACCACAUCGAG
AURKA	CGAGAAUUGUGCUACUUAUAC	AUAAGUAGCACAAUUCUCGUG
PLA2G6	AGAUGGAUGUCACCGACUACA	UAGUCGGUGACAUCCAUCUGA
EZH2	GGAUGGUACUUUCAUUGAAGA	UUCAAUGAAAGUACCAUCCUG
PRKAA2	CGAGUAAGAUAUUAUUUAAAU	UUAAAUAAUAUCUUACUCGUG
SCP2	GGAGAUGUCUGGAUGAUAAUA	UUAUCAUCCAGACAUCUCCAU
