# Supplementary material for: The biological function and prognostic significance of ferroptosis-related genes in clear cell renal cell carcinoma
Source: Front Pharmacol. 2025 Apr 9;16:1515552. doi: 10.3389/fphar.2025.1515552 (PMC12014568; doi:10.3389/fphar.2025.1515552)
Supplement: Supplementary file 3 [file Table3.xlsx]

## Sheet: Data 1
Supplemetary Table 3.Raw data of silencing efficiency of each target gene in clear cell renal cell carcinoma cell lines
NC	si-EPAS1	si-SCP2	si-ALDH3A2	si-PRKAA2	si-BID	si-AURKA	si-EZH2	si-PLA2G6
1	0.34	0.56	0.66	0.22	0.54	0.11	0.33	0.66
0.98	0.43	0.25	0.22	0.31	0.47	0.21	0.38	0.52
0.91	0.37	0.43	0.32	0.23	0.65	0.46	0.22	0.42
1.1	0.33	0.31	0.26	0.36	0.33	0.18	0.35	0.72
Fold Change normalized to NC
